# Supplementary material for: Affective Impact on Informal Caregivers over 70 Years of Age: A Qualitative Study
Source: Healthcare (Basel). 2024 Jan 27;12(3):329. doi: 10.3390/healthcare12030329 (PMC10855777; doi:10.3390/healthcare12030329)
Supplement: Supplementary file 1 [file healthcare-12-00329-s001.zip]

Archive with 1 entries (1 files):
- healthcare-2775523-supplementary.pdf
